# Supplementary material for: The Resistance of Soybean Variety Heinong 84 to Apple Latent Spherical Virus Is Controlled by Two Genetic Loci
Source: Int J Mol Sci. 2024 Feb 7;25(4):2034. doi: 10.3390/ijms25042034 (PMC10889123; doi:10.3390/ijms25042034)
Supplement: Supplementary file 1 [file ijms-25-02034-s001.zip]

Archive with 2 entries (2 files):
- Supplementary Tables.xlsx
- Supplimentary Figures.pptx
