# Supplementary material for: The Resistance of Soybean Variety Heinong 84 to Apple Latent Spherical Virus Is Controlled by Two Genetic Loci
Source: Int J Mol Sci. 2024 Feb 7;25(4):2034. doi: 10.3390/ijms25042034 (PMC10889123; doi:10.3390/ijms25042034)
Supplement: Supplementary file 1 [file ijms-25-02034-s001.zip › Supplementary Tables.xlsx]

## Sheet: RALSV-L1
Locus	Protein	Gene	Description	Eff_level
SoyZH13_02G176600	GWHPAAEV007580.1	GWHGAAEV004733.1	Polyketide cyclase/dehydrase and lipid transport superfamily protein	Moderate
SoyZH13_02G176601	GWHPAAEV007584.1	GWHGAAEV004734.1	Clip-associating protein 1/2 (clasp1_2)	Moderate
SoyZH13_02G176802	GWHPAAEV007587.1	GWHGAAEV004737.1	Cleavage and polyadenylation specificity factor subunit 6/7 (cpsf6_7)	Moderate
SoyZH13_02G177200	GWHPAAEV007591.1	GWHGAAEV004741.1	CCR4-not transcription complex subunit 9 (RCD1, CNOT9, CAF40)	Moderate
SoyZH13_02G177402	GWHPAAEV007597.1	GWHGAAEV004747.1	Glucosyl/Glucuronosyl transferases	Moderate
SoyZH13_02G178000	GWHPAAEV007609.1	GWHGAAEV004753.1	Syntaxin of plants 121	Moderate
SoyZH13_02G178100	GWHPAAEV007610.1	GWHGAAEV004754.1	Embryo defective 2016	Moderate
SoyZH13_02G178101	GWHPAAEV007613.1	GWHGAAEV004755.1	Emsy N terminus and plant Tudor-like domain-containing protein	Moderate
SoyZH13_02G178500	GWHPAAEV007620.1	GWHGAAEV004762.1	Protein tyrosine kinase/Di-glucose binding within endoplasmic reticulum (Malectin)	Moderate
SoyZH13_02G178501	GWHPAAEV007621.1	GWHGAAEV004763.1	#N/A	Moderate
SoyZH13_02G178800	GWHPAAEV007626.1	GWHGAAEV004768.1	Bel1-like homeodomain 1	Moderate
SoyZH13_02G179101	GWHPAAEV007632.1	GWHGAAEV004771.1	#N/A	Moderate
SoyZH13_02G179400	GWHPAAEV007639.1	GWHGAAEV004776.1	Pyrophosphate-fructose-6-phosphate 1-phosphotransferase	Moderate
SoyZH13_02G179900	GWHPAAEV007647.1	GWHGAAEV004784.1	#N/A	Moderate
SoyZH13_02G180702	GWHPAAEV007664.1	GWHGAAEV004798.1	Oligopeptide transporter-related	High
SoyZH13_02G181300	GWHPAAEV007669.1	GWHGAAEV004803.1	Ubiquitin-conjugating enzyme E2 variant 1d	Moderate
SoyZH13_02G182700	GWHPAAEV007697.1	GWHGAAEV004820.1	Sorting nexin-1/2 (snx1_2)	Moderate
SoyZH13_02G182900	GWHPAAEV007701.1	GWHGAAEV004822.1	Chaperone protein DNAj-like protein	Moderate
SoyZH13_02G182902	GWHPAAEV007703.1	GWHGAAEV004825.1	Alpha-galactosidase/Alpha-N-acetylgalactosaminidase/Alpha-galactosidase A	Moderate
SoyZH13_02G183000	GWHPAAEV007704.1	GWHGAAEV004826.1	Tetratricopeptide repeat (TPR)-like superfamily protein	Moderate
SoyZH13_02G183200	GWHPAAEV007706.1	GWHGAAEV004828.1	#N/A	Moderate
SoyZH13_02G183201	GWHPAAEV007707.1	GWHGAAEV004829.1	#N/A	Moderate
SoyZH13_02G183600	GWHPAAEV007709.1	GWHGAAEV004831.1	Pseudouridine synthase family protein	High
SoyZH13_02G183900	GWHPAAEV007713.1	GWHGAAEV004832.1	Aldehyde dehydrogenase 11a3	Moderate
SoyZH13_02G184300	GWHPAAEV007717.1	GWHGAAEV004836.1	Serine/threonine-protein kinase/CBl-interacting serine/threonine-protein kinase 12-related	Moderate
SoyZH13_02G184400	GWHPAAEV007718.1	GWHGAAEV004837.1	RNA polymerase II c-terminal domain phosphatase-like 3/4	Moderate
SoyZH13_02G184500	GWHPAAEV007720.1	GWHGAAEV004838.1	Reticulon family protein	Moderate
SoyZH13_02G184600	GWHPAAEV007721.1	GWHGAAEV004839.1	Actin binding	Moderate
SoyZH13_02G184900	GWHPAAEV007727.1	GWHGAAEV004841.1	Ubiquitin-specific protease 23	High
SoyZH13_02G185000	GWHPAAEV007734.1	GWHGAAEV004842.1	Leucine-rich repeat protein kinase family protein	Moderate
SoyZH13_02G185500	GWHPAAEV007741.1	GWHGAAEV004846.1	DNA glycosylase superfamily protein	Moderate
SoyZH13_02G185700	GWHPAAEV007744.1	GWHGAAEV004848.1	Carbon catabolite repressor protein 4/endonuclease/exonuclease/phosphatase domain-containing protein	Moderate
SoyZH13_02G187300	GWHPAAEV007765.1	GWHGAAEV004863.1	X-box transcription factor-related	Moderate
SoyZH13_02G187400	GWHPAAEV007767.1	GWHGAAEV004864.1	PPR repeat/DYW family of nucleic acid deaminases (DYW deaminase)	High
SoyZH13_02G187600	GWHPAAEV007768.1	GWHGAAEV004865.1	Haus augmin-like complex subunit 8	Moderate
SoyZH13_02G189100	GWHPAAEV007793.1	GWHGAAEV004880.1	Protein NSP-interacting kinase 1	Moderate
SoyZH13_02G189500	GWHPAAEV007800.1	GWHGAAEV004885.1	Lactation elevated protein 1	Moderate
SoyZH13_02G189700	GWHPAAEV007810.1	GWHGAAEV004887.1	UDP-D-glucuronate 4-epimerase 1	Moderate
SoyZH13_02G191900	GWHPAAEV007841.1	GWHGAAEV004913.1	Ring/U-box superfamily protein	High
SoyZH13_02G192100	GWHPAAEV007843.1	GWHGAAEV004915.1	Ring/U-box superfamily protein	High
SoyZH13_02G193400	GWHPAAEV007870.1	GWHGAAEV004928.1	Protein kinase superfamily protein	High
SoyZH13_02G194500	GWHPAAEV007885.1	GWHGAAEV004938.1	Adenine nucleotide alpha hydrolases-like protein	Moderate
SoyZH13_02G194900	GWHPAAEV007889.1	GWHGAAEV004941.1	At-hook motif nuclear localized protein 24-related	Moderate
SoyZH13_02G195402	GWHPAAEV007900.1	GWHGAAEV004947.1	Ring finger domain-containing /E3 ubiquitin-protein ligase	Moderate
SoyZH13_02G195600	GWHPAAEV007901.1	GWHGAAEV004948.1	Kinesin family member 4/21/27	Moderate

## Sheet: RALSV-L2
Locus	Protein	Gene	Description	Eff_level
SoyZH13_11G178300	GWHPAAEV052418.1	GWHTAAEV054074.1	DUF4283 domain-containing protein	Moderate
SoyZH13_11G178502	GWHPAAEV052425.1	GWHTAAEV054081.1	Transcription factor MYB93	Moderate
SoyZH13_11G178801	GWHPAAEV052428.1	GWHTAAEV054084.1	RNase H domain-containing protein	High
SoyZH13_11G179500	GWHPAAEV052439.1	GWHTAAEV054096.1	MGS domain-containing protein	High
SoyZH13_11G180100	GWHPAAEV052447.1	GWHTAAEV054104.1	Putative F-box protein	Moderate
SoyZH13_11G182400	GWHPAAEV052484.1	GWHTAAEV054142.1	RING-type E3 ubiquitin transferase	Moderate
SoyZH13_11G182600	GWHPAAEV052488.1	GWHTAAEV054146.1	DUF4283 domain-containing protein	Moderate
SoyZH13_11G182601	GWHPAAEV052489.1	GWHTAAEV054147.1	#N/A	Moderate
SoyZH13_11G182603	GWHPAAEV052491.1	GWHTAAEV054149.1	uncharacterized protein	High
SoyZH13_11G182800	GWHPAAEV052492.1	GWHTAAEV054150.1	#N/A	Moderate
SoyZH13_11G183001	GWHPAAEV052496.1	GWHTAAEV054154.1	CBFD_NFYB_HMF domain-containing protein	Moderate
SoyZH13_11G183002	GWHPAAEV052497.1	GWHTAAEV054155.1	chloroplastic Protein TIC110	Moderate
SoyZH13_11G183003	GWHPAAEV052498.1	GWHTAAEV054156.1	chloroplastic Protein TIC110	Moderate
SoyZH13_11G183200	GWHPAAEV052499.1	GWHTAAEV054157.1	#N/A	Moderate
SoyZH13_11G183201	GWHPAAEV052500.1	GWHTAAEV054158.1	DUF3700 domain-containing protein	Moderate
SoyZH13_11G183602	GWHPAAEV052504.1	GWHTAAEV054162.1	60S acidic ribosomal protein	High
SoyZH13_11G183603	GWHPAAEV052505.1	GWHTAAEV054163.1	DUF4216 domain-containing protein	High
SoyZH13_11G184200	GWHPAAEV052510.1	GWHTAAEV054168.1	S-adenosyl-L-methionine-dependent methyltransferase	Moderate
SoyZH13_11G184901	GWHPAAEV052518.1	GWHTAAEV054176.1	#N/A	Moderate
SoyZH13_11G185000	GWHPAAEV052519.1	GWHTAAEV054177.1	Cation/H(+) antiporter 24	Moderate
SoyZH13_11G185400	GWHPAAEV052525.1	GWHTAAEV054187.1	UDP-glycosyltransferase	Moderate
SoyZH13_11G185700	GWHPAAEV052529.1	GWHTAAEV054191.1	Transcription initiation factor TFIID subunit 15b isoform A	Moderate
SoyZH13_11G185900	GWHPAAEV052535.1	GWHTAAEV054197.1	acidPPc domain-containing protein	Moderate
SoyZH13_11G185901	GWHPAAEV052536.1	GWHTAAEV054198.1	Aconitate hydratase 2, mitochondrial (Fragment)	Moderate
SoyZH13_11G186100	GWHPAAEV052538.1	GWHTAAEV054201.1	Protein LIGHT-DEPENDENT SHORT HYPOCOTYLS 6	Moderate
SoyZH13_11G186200	GWHPAAEV052539.1	GWHTAAEV054202.1	ULP_PROTEASE domain-containing protein	High
SoyZH13_11G186201	GWHPAAEV052540.1	GWHTAAEV054203.1	Protein FAR1-RELATED SEQUENCE 5 (Fragment)	Moderate
SoyZH13_11G186202	GWHPAAEV052541.1	GWHTAAEV054204.1	Rab3 GTPase-activating protein catalytic subunit isoform A	Moderate
SoyZH13_11G186600	GWHPAAEV052544.1	GWHTAAEV054207.1	Ubiquitin-activating enzyme E1 1 isoform A	Moderate
SoyZH13_11G186700	GWHPAAEV052547.1	GWHTAAEV054210.1	LRR repeats and ubiquitin-like domain-containing protein	High
SoyZH13_11G186800	GWHPAAEV052548.1	GWHTAAEV054211.1	#N/A	Moderate
SoyZH13_11G187300	GWHPAAEV052554.1	GWHTAAEV054218.1	#N/A	Moderate
SoyZH13_11G187500	GWHPAAEV052556.1	GWHTAAEV054220.1	Amino acid transporter AVT1J	Moderate
SoyZH13_11G187700	GWHPAAEV052557.1	GWHTAAEV054222.1	Protein MALE DISCOVERER 1	Moderate
SoyZH13_11G188000	GWHPAAEV052560.1	GWHTAAEV054225.1	BZIP domain-containing protein	Moderate
SoyZH13_11G188500	GWHPAAEV052565.1	GWHTAAEV054231.1	BZIP domain-containing protein	Moderate
SoyZH13_11G188601	GWHPAAEV052568.1	GWHTAAEV054236.1	#N/A	Moderate
SoyZH13_11G188900	GWHPAAEV052576.1	GWHTAAEV054244.1	Transcription factor bHLH130 (Fragment)	High
SoyZH13_11G188901	GWHPAAEV052577.1	GWHTAAEV054246.1	Trehalose 6-phosphate phosphatase	High
SoyZH13_11G188902	GWHPAAEV052578.1	GWHTAAEV054247.1	Kinesin-like protein KIN-5B	Moderate
SoyZH13_11G188905	GWHPAAEV052581.1	GWHTAAEV054250.1	Outer envelope protein 64, mitochondrial	Moderate
SoyZH13_11G188907	GWHPAAEV052583.1	GWHTAAEV054253.1	Putative AC transposase	Moderate
SoyZH13_11G189502	GWHPAAEV052586.1	GWHTAAEV054257.1	BRX_N domain-containing protein	Moderate
SoyZH13_11G189503	GWHPAAEV052587.1	GWHTAAEV054258.1	#N/A	High
SoyZH13_11G189800	GWHPAAEV052589.1	GWHTAAEV054260.1	Zinc transporter 6, chloroplastic (Fragment)	Moderate
SoyZH13_11G190100	GWHPAAEV052590.1	GWHTAAEV054261.1	Putative mitochondrial protein	Moderate
SoyZH13_11G190201	GWHPAAEV052592.1	GWHTAAEV054263.1	#N/A	High
SoyZH13_11G190300	GWHPAAEV052593.1	GWHTAAEV054264.1	Protein CHUP1, chloroplastic	Moderate
SoyZH13_11G190400	GWHPAAEV052598.1	GWHTAAEV054269.1	Potassium transporter	Moderate
SoyZH13_11G190501	GWHPAAEV052601.1	GWHTAAEV054272.1	Endoribonuclease Dicer-like 1	Moderate
SoyZH13_11G190502	GWHPAAEV052602.1	GWHTAAEV054273.1	Protein FLC EXPRESSOR	High
SoyZH13_11G190800	GWHPAAEV052603.1	GWHTAAEV054274.1	PPM-type phosphatase domain-containing protein	Moderate
SoyZH13_11G190900	GWHPAAEV052604.1	GWHTAAEV054275.1	#N/A	High
SoyZH13_11G190902	GWHPAAEV052606.1	GWHTAAEV054277.1	#N/A	Moderate
SoyZH13_11G190903	GWHPAAEV052607.1	GWHTAAEV054278.1	#N/A	Moderate
SoyZH13_11G191101	GWHPAAEV052609.1	GWHTAAEV054281.1	#N/A	High
SoyZH13_11G191102	GWHPAAEV052610.1	GWHTAAEV054282.1	Carboxypeptidase	High
SoyZH13_11G191103	GWHPAAEV052611.1	GWHTAAEV054283.1	S-adenosylmethionine synthase	Moderate
SoyZH13_11G191104	GWHPAAEV052612.1	GWHTAAEV054284.1	Anaphase-promoting complex subunit 4 isoform B	High
SoyZH13_11G191500	GWHPAAEV052613.1	GWHTAAEV054285.1	Cleavage and polyadenylation specificity factor subunit 2	Moderate
SoyZH13_11G191501	GWHPAAEV052614.1	GWHTAAEV054286.1	Increased DNA methylation 1 isoform B	Moderate
SoyZH13_11G191800	GWHPAAEV052615.1	GWHTAAEV054287.1	Cleavage and polyadenylation specificity factor subunit 2	Moderate
SoyZH13_11G191801	GWHPAAEV052616.1	GWHTAAEV054288.1	Pentatricopeptide repeat-containing protein	Moderate
SoyZH13_11G192100	GWHPAAEV052619.1	GWHTAAEV054291.1	Cleavage and polyadenylation specificity factor subunit 2	Moderate
SoyZH13_11G192300	GWHPAAEV052622.1	GWHTAAEV054296.1	Increased DNA methylation 1 isoform A	High
SoyZH13_11G192400	GWHPAAEV052625.1	GWHTAAEV054299.1	Protein PMR5	High
SoyZH13_11G192500	GWHPAAEV052627.1	GWHTAAEV054301.1	Asparagine synthetase [glutamine-hydrolyzing]	Moderate
SoyZH13_11G192600	GWHPAAEV052630.1	GWHTAAEV054305.1	#N/A	High
SoyZH13_11G193000	GWHPAAEV052632.1	GWHTAAEV054307.1	Protein CHUP1, chloroplastic	Moderate
SoyZH13_11G193200	GWHPAAEV052636.1	GWHTAAEV054311.1	RING-type domain-containing protein	Moderate
SoyZH13_11G193300	GWHPAAEV052637.1	GWHTAAEV054312.1	TFIIS-type domain-containing protein	Moderate
SoyZH13_11G193400	GWHPAAEV052638.1	GWHTAAEV054313.1	Fe2OG dioxygenase domain-containing protein	Moderate
SoyZH13_11G195002	GWHPAAEV052673.1	GWHTAAEV054348.1	VHS domain-containing protein	Moderate
SoyZH13_11G195005	GWHPAAEV052677.1	GWHTAAEV054352.1	#N/A	High
SoyZH13_11G195500	GWHPAAEV052686.1	GWHTAAEV054366.1	MFS domain-containing protein	Moderate
